# Supplementary material for: Adjuvants MPLA and SMNP induce antiviral immunity and indirectly revert HIV-1 latency
Source: PLoS One. 2026 Jul 20;21(7):e0348959. doi: 10.1371/journal.pone.0348959 (PMC13384302; doi:10.1371/journal.pone.0348959)
Supplement: S1 Data — (XLSX) [file pone.0348959.s005.xlsx]

## Sheet: Fig1A-CD80
Donor	Unstained control	Medium control		LPS control		MPLA 0,05		MPLA 0,1		MPLA 0,5		MPLA 1		MPLA 5		MPLA 10		MPLA 20		MPLA 30		MPLA 50		SMNP 0,05		SMNP 0,1		SMNP 0,5		SMNP 1		SMNP 5		SMNP 10		SMNP 20		SMNP 30		SMNP 50
1	813	11326	11117	75844	84615	14248	11455	11893	11988	18703	11427	14235	15875	20157	21075	43954	28222	41343	44532	54351	35591	62484	63039	11666	10547	12528	11891	55661	43251	68181	65101	60778	52438	72057	76397	71756	76190	75658	76830	76021	70785
2	960	12659	11372	68800	77920	11467	11513	10944	12003	12977	13370	26026	30634	42810	43752	63433	48450	66225	71289	66978		45371		10528	11403	11752	13474	55833	45966	65101	52541	61560	67238	70621	72525	68624	73225	74839	76452	75270	71884
3	1042	7733	7961	67069	65331	8015	7691	8370	9251	23253	18858	27236	30769	40045	38792	44849	46448	47376	47391	42115	45138	40037	40341	8198	8178	8758	8552	9274	9200	12527	11906	31607	34435	43298	47577	47444	46420	52557	51212	49197	54612
4	1090	7888	8063	43003	46236	7942	7839	8290	8290	12258	14082	19758	19853	31238	34602	33202	35798	33849	36824	31937	33627	35120	31647	8027	8232	8296	8493	12490	13914	17688	16169	32906	27227	39746	37733	41851	40338	43589	42164	43954	45796
5	1156	14846	15254	79249	83663	16098	15852	15659	15775	17229	17353	20059	21786	37042	36859	39347	38324	45915	49436	51873	52344	55579	58877	17024	16476	14690	16451	19357	18634	40987	42900	55064	60970	45606	47437	37623	39875	39261	40207	33806	33786
6	1003	9312	9352	75892	73900	10670	14006	12427	11931	20833	19742	27985	31478	54113	48995	53964	52157	58338	57752	61673	59057	64959	62868	10962	10113	10804	11071	26151	30203	47721	49449	58940	58623	50936	48479	41249	40802	37717	37189	32577	32900

## Sheet: Fig1B-CD83
Donor	Unstained control	Medium control		LPS control		MPLA 0,05		MPLA 0,1		MPLA 0,5		MPLA 1		MPLA 5		MPLA 10		MPLA 20		MPLA 30		MPLA 50		SMNP 0,05		SMNP 0,1		SMNP 0,5		SMNP 1		SMNP 5		SMNP 10		SMNP 20		SMNP 30		SMNP 50
1	503	517	518	9821	9653	574	524	584	590	801	575	623	693	769	779	2279	1063	2134	4094	6424	1715	8344	8597	536	523	522	517	4239	2304	8799	8449	6831	4114	9576	10619	8068	9303	8770	8090	10537	6779
2	624	594	643	6782	10434	648	674	672	764	685	768	1000	1140	2489	2980	9976	3820	11380	14048	11655		5381		648	645	679	654	8582	8501	11373	10483	9595	12982	14789	16927	13653	15234	16645	18367	17205	17258
3	423	576	583	7839	7388	767	726	810	886	2583	1696	2316	2619	3825	3481	3271	3972	4167	4636	4951	6135	7425	7562	692	677	724	694	760	759	892	900	3174	3534	4915	6317	6613	6619	9137	8428	10232	11266
4	466	507	517	4278	5023	593	607	640	660	815	955	1442	1396	2956	3513	3623	3932	3901	4291	4009	4157	5184	4526	560	522	561	535	690	735	1072	1094	3544	3220	5318	4903	6793	6267	8502	8083	8650	8491
5	749	956	993	6650	6839	1011	1008	1058	1042	1236	1214	1468	1595	2571	2619	2630	2694	3157	3542	3717	3839	4668	4736	1018	1040	979	1010	1177	1218	3594	4050	6546	7523	5724	6579	4682	5563	5153	5622	4917	5308
6	635	772	775	6265	5907	888	1042	935	849	1307	1231	1820	2065	4351	3719	4311	4190	5681	5492	6234	5856	7932	7253	848	810	803	826	1417	1505	3641	3763	7186	6862	6247	5940	4827	4678	4565	4448	4166	4121

## Sheet: Fig1C-CD86
Donor	Unstained control	Medium control		LPS control		MPLA 0,05		MPLA 0,1		MPLA 0,5		MPLA 1		MPLA 5		MPLA 10		MPLA 20		MPLA 30		MPLA 50		SMNP 0,05		SMNP 0,1		SMNP 0,5		SMNP 1		SMNP 5		SMNP 10		SMNP 20		SMNP 30		SMNP 50
1	1073	1822	1794	24422	30397	2143	1765	1957	1928	2906	1946	2180	2599	3179	3268	11122	4785	10102	14079	15403	5661	19013	19344	1900	1821	1946	1955	18374	12744	25926	23971	22373	17955	24447	24367	22683	23916	21811	20970	21300	16709
2	1297	1676	1642	22995	31755	1678	1598	1656	1707	1784	1781	3119	3691	7887	9602	19634	11898	22414	23082	21270		9504		1625	1639	1765	1740	27011	20623	33793	26803	24558	29711	32949	34634	35185	33506	36432	37167	31915	31067
3	807	1393	1428	18358	18319	1605	1544	1718	1857	7061	4001	7532	8438	9893	9574	9310	10603	9841	10480	8703	10001	8756	9387	1555	1569	1635	1598	1660	1637	2033	1988	8279	9332	12847	15763	14521	13994	15546	14370	13797	16612
4	812	1259	1269	10115	11657	1311	1302	1365	1380	1964	2298	4247	3577	6477	7112	6263	6507	5670	6043	5034	4969	5653	4506	1291	1231	1256	1240	1735	1993	3280	3247	7442	7472	10313	9435	10643	10247	9479	8917	8826	9609
5	1570	3871	3967	53768	54183	3960	3736	4015	3918	4977	4794	5796	6758	12457	11995	13753	13176	24081	24621	27364	27537	31507	32654	4383	4164	3980	4025	6055	5228	21951	23043	39006	39773	31625	30990	26671	26320	26925	25945	22858	22118
6	1392	2585	2526	63616	63652	3003	4190	3370	3192	6069	6234	10447	15111	41344	35940	43476	44876	48544	49928	48414	48117	51873	46360	3080	2722	2671	2643	9665	12583	35033	36514	43180	41968	35912	33866	28460	28804	26868	25894	23742	23076

## Sheet: Fig2A-TNFa
Donor	Medium control		LPS control		MPLA 0,05		MPLA 0,1		MPLA 0,5		MPLA 1		MPLA 5		MPLA 10		MPLA 20		MPLA 30		MPLA 50		SMNP 0,05		SMNP 0,1		SMNP 0,5		SMNP 1		SMNP 5		SMNP 10		SMNP 20		SMNP 30		SMNP 50
1	2.2635	3.11512	22.4483	23.3895	2.67437	4.01156	1.64347	3.38405	0.874026	2.80884	0.911378	2.86113	12.6174	12.707	14.1861	12.707	20.6255	20.2147	20.4388	20.4537	21.0439	22.1121	2.10663	3.2197	2.3905	2.71172	1.95722	3.18982	15.0228	14.3206	22.1121	22.1569	21.634	22.0225	21.761	22.1719	22.1196	21.6938	21.8955	22.4557
2	0.022411	0.022411	22.4333	22.6799	4.63906	1.27742	2.57726	1.94228	5.8119	5.65503	13.8649	13.1328	21.2232	21.2157	20.6853	21.2157	21.7311	20.887	20.9841	21.4323	21.7461	21.4697	0.336164	0.186758	0.433278	0	5.8866	8.71785	20.9692	20.5508	22.2615	22.1644	22.3138	21.649	21.8058	21.9777	21.8208	20.8123	20.3865	20.9094
3	1.003	0.611353	23.6517	22.3431	10.2497	6.59115	13.8319	8.1864	20.7956	17.5095	20.146	20.2129	21.1299	22.8016	21.2923	22.8016	23.327	22.9066	22.9162	21.9705	22.6105	22.6105	2.34034	2.19705	2.19705	2.34034	5.89383	3.73499	5.32068	4.90038	19.0761	19.3341	22.6965	21.5024	23.5466	22.7729	23.6135	23.4702	22.9448	23.3078
4	0	0.955239	21.8845	23.1932	5.378	8.41566	8.53984	8.33924	13.0486	14.3477	17.0128	16.3537	20.2893	16.7262	22.2475	16.7262	22.2571	21.4451	21.7413	20.958	22.6678	22.1807	3.67767	3.53439	3.58215	3.75409	4.26992	4.5756	11.0235	11.8832	21.598	20.146	22.4863	22.4099	23.3938	23.1837	22.4004	23.8619	23.6708	23.9861
5	0.275524	0.303076	21.1878	21.725	1.94244	1.06077	1.35007	1.28119	4.03642	1.91489	3.15475	1.32251	2.10776	1.87356	6.91564	1.87356	11.7924	12.2746	14.7543	9.09228	13.7348	14.0379	0	0.041329	0.192867	0.220419	16.0217	14.4788	19.9204	19.4244	18.7907	18.5152	22.1521	22.097	22.6756	20.8434	21.7801	22.6067	22.9511	21.6699
6	1.04699	0.606152	18.3361	19.3418	1.19853	1.51538	3.15475	1.63937	2.9481	2.81034	2.49349	2.52104	6.47481	6.39215	18.3636	6.39215	21.174	19.2591	18.8045	18.0743	18.4188	18.9147	0.482166	0.5786	0.509719	0.716362	20.7883	19.6862	21.0087	22.0143	22.2761	21.2704	22.3863	21.6562	23.9706	23.1027	21.9179	22.4689	21.5322	21.0362

## Sheet: Fig2B-IL-6
Donor	Medium control		LPS control		MPLA 0,05		MPLA 0,1		MPLA 0,5		MPLA 1		MPLA 5		MPLA 10		MPLA 20		MPLA 30		MPLA 50		SMNP 0,05		SMNP 0,1		SMNP 0,5		SMNP 1		SMNP 5		SMNP 10		SMNP 20		SMNP 30		SMNP 50
1	16.2588	21.0856	348.802	293.42	6.85917	11.432	5.33491	9.14556	10.9239	19.0533	18.2911	29.7231	134.643	133.627	178.847	133.627	237.531	247.692	281.734	260.649	273.859	274.621	18.5452	22.1018	21.0856	18.2911	25.9124	40.3929	104.158	106.952	299.517	271.318	302.312	287.323	297.485	289.61	306.122	307.901	285.291	260.649
2	0	0.508087	379.033	397.07	12.7022	7.62131	17.275	12.9562	90.1854	109.747	167.923	202.981	288.339	340.418	345.753	340.418	368.363	368.363	406.216	349.818	378.525	377.509	3.81065	4.0647	3.30256	2.54043	67.3215	100.093	177.83	200.186	295.961	335.846	277.161	320.349	263.189	275.383	240.325	303.074	262.427	297.485
3	45.991	21.3011	269.168	298.699	15.9758	17.9123	27.5946	14.0394	155.159	133.132	201.15	193.404	334.524	335.734	332.587	335.734	314.433	358.245	335.008	338.639	350.742	308.139	49.8639	15.7338	39.4554	5.80938	13.0711	0	26.8684	15.0076	160.242	149.35	178.397	203.813	188.805	210.348	211.316	260.212	225.114	270.863
4	31.7096	35.3404	245.204	245.931	6.2935	20.3329	5.56733	4.11498	98.5174	77.2164	157.338	128.775	237.459	214.947	248.351	214.947	260.696	240.605	225.356	250.288	264.085	227.05	29.289	26.6263	34.6142	10.4085	61.4826	56.1574	117.882	115.946	231.891	213.979	252.95	264.327	246.899	208.412	273.041	249.804	248.351	245.689
5	3.04613	1.45684	161.445	203.561	2.25148	3.04613	-0.6622	1.9866	7.01933	3.31101	11.2574	12.1845	17.747	17.8794	57.4791	17.8794	55.7574	86.0862	79.3317	52.4464	90.3243	91.3838	2.51636	1.9866	3.04613	1.85416	73.2395	46.7514	109.263	78.2722	91.2513	68.7365	181.973	137.473	224.619	125.686	243.69	154.558	160.782	121.05
6	5.03273	3.97321	111.25	132.705	2.91369	0.264881	0	0.13244	3.04613	1.9866	25.2961	32.183	60.6576	51.3868	147.009	51.3868	123.699	114.561	120.123	108.601	131.248	113.899	9.27082	6.88689	2.38392	0.397321	72.18	91.6487	86.0862	81.1859	83.4373	103.833	96.1516	88.8674	64.6308	65.8228	80.1264	74.6963	58.4061	49.4002

## Sheet: Fig2C-IL-12p70
Donor	Medium control		LPS control		MPLA 0,05		MPLA 0,1		MPLA 0,5		MPLA 1		MPLA 5		MPLA 10		MPLA 20		MPLA 30		MPLA 50		SMNP 0,05		SMNP 0,1		SMNP 0,5		SMNP 1		SMNP 5		SMNP 10		SMNP 20		SMNP 30		SMNP 50
1	28.2143	33.8572	891.573	1230.14	11.2857	33.8572	33.8572	0	0	11.2857	45.1429	45.1429	231.358	259.572	265.215	259.572	270.858	270.858	253.929	332.929	299.072	344.215	11.2857	28.2143	33.8572	33.8572	22.5715	16.9286	45.1429	33.8572	440.144	564.287	1416.36	1106	1422	1094.72	1173.72	1517.93	1438.93	1269.64
2	39.5001	62.0716	6415.94	6884.3	56.4287	33.8572	90.2859	22.5715	406.286	310.358	1139.86	1286.57	3684.79	4666.65	4226.51	4666.65	3160.01	3876.65	3193.86	2934.29	2906.08	3052.79	67.7144	22.5715	33.8572	50.7858	112.857	45.1429	259.572	225.715	2973.79	2990.72	4435.29	5016.51	4604.58	4108.01	3786.36	3611.44	4108.01	4141.86
3	82.95	0	1700.48	1596.79	36.2906	20.7375	36.2906	10.3688	1482.73	715.444	1544.94	1456.81	3276.53	2649.22	803.578	2649.22	2265.57	1736.77	3193.58	2493.68	5962.03	4842.21	62.2125	93.3188	67.3969	31.1063	108.872	98.5032	186.638	72.5813	445.856	321.431	311.063	285.141	549.544	559.913	1285.72	1275.36	1710.84	1830.09
4	0	20.7375	2255.2	2244.84	134.794	31.1063	31.1063	31.1063	139.978	103.688	425.119	352.538	938.372	891.713	658.416	891.713	622.125	648.047	549.544	404.381	663.6	570.281	25.9219	20.7375	41.475	36.2906	25.9219	67.3969	62.2125	51.8438	575.466	274.772	959.11	528.806	1311.65	1347.94	2903.25	2192.99	4023.08	3473.53
5	0	8.02868	4496.06	6645.07	24.086	37.4672	21.4098	37.4672	99.0204	34.7909	58.877	32.1147	88.3155	90.9917	545.95	90.9917	1621.79	2103.51	1803.78	901.888	2590.59	2397.9	0	26.7623	2.67623	82.963	278.327	163.25	1244.44	1099.93	548.626	564.684	4284.64	4316.75	5210.61	5579.93	5459.5	5852.91	2403.25	5422.03
6	16.0574	13.3811	2317.61	864.421	24.086	42.8196	32.1147	24.086	45.4958	40.1434	50.8483	112.401	281.004	313.118	3310.49	313.118	3674.46	4153.5	1892.09	1996.46	3631.64	3337.25	82.963	24.086	24.086	21.4098	479.045	449.606	567.36	511.159	452.282	687.79	1137.4	883.155	1394.31	1429.11	1172.19	982.175	963.441	974.146

## Sheet: Fig2D-IL-10
Donor	Medium control		LPS control		MPLA 0,05		MPLA 0,1		MPLA 0,5		MPLA 1		MPLA 5		MPLA 10		MPLA 20		MPLA 30		MPLA 50		SMNP 0,05		SMNP 0,1		SMNP 0,5		SMNP 1		SMNP 5		SMNP 10		SMNP 20		SMNP 30		SMNP 50
1	0.214428	0.180571	15.4726	13.9378	0.191856	0.011286	0.033857	0.056428	0.112857	0.101571	0.383713	0.146714	0.101571	0.25957	0.361141	0.25957	1.33171	0.733568	1.20757	1.04957	1.86213	1.88471	0.191856	0.090285	0.011286	0	0.169285	0.112857	0.609426	0.406284	5.45097	5.11241	7.83225	8.49811	11.1615	10.3038	14.8294	14.0394	15.1115	15.1341
2	0.135428	0.236999	3.66784	3.18256	0.372427	0.236999	0.462712	0.361141	0.180571	-0.03386	0.293427	0.135428	0.507855	0.394998	0.41757	0.394998	0.812568	0.744854	1.01571	1.01571	1.04957	1.13985	0.293427	0.25957	0.225713	0.25957	0.191856	0.383713	0.394998	0.440141	2.97941	3.29541	7.01968	6.73754	13.0349	12.2337	13.2607	12.7528	16.4319	14.9197
3	0.355532	0.699213	16.71	17.3974	0.521447	0.758469	0.746618	0.497745	0.746618	0.521447	0.865128	1.27992	2.228	2.51243	4.05307	2.51243	3.65013	3.80419	3.67383	3.78049	2.08579	1.58804	0.296277	0.308128	0	0.189617	0.047404	0.237021	0.272575	0.213319	1.57619	1.27992	3.65013	2.50058	3.30645	3.57902	6.55364	9.4216	4.32564	5.11966
4	0.059255	0.142213	17.5277	15.3827	0.379234	0.474043	0.616256	0.533298	1.18511	0.687362	1.51694	1.26806	1.82506	2.64279	2.40577	2.64279	3.74494	1.96728	2.77315	4.456	3.09313	3.98196	0.035553	0.391085	0.379234	0.639958	0.367383	0.545149	1.33917	1.671	3.12868	5.77147	3.99381	4.02937	6.38773	6.49439	8.75794	11.2467	14.9916	15.8212
5	0.263722	0	1.58233	3.57123		0.395583	0.703258	0.54942	0.736223	0.318664	0.516455	0.417559	0.307675	0.252733	0.351629	0.252733	0.450525	0.384594	0.769189	0.450525	0.846107	0.373606	1.07686	0.373606	0.912038	2.49437	3.15367	0.406571	0.945003	0.373606	0.681281	0.48349	1.56035	0.769189	3.14269	2.92292	4.31844	8.69183	8.02154	12.7136
6	0.307675	0.186803	5.82386	8.12043	0.626339	0.472502	0.505467	0.395583	0.197791	0.329652	0.527444	0.54942	1.02192	0.670293	2.16472	0.670293	1.81309	2.0878	1.14279	1.26367	2.71414	3.2196	1.26367	0.27471	0.615351	0.461513	0.69227	0.659304	0.560409	0.670293	0.769189	0.912038	0.890061	0.999945	1.12082	1.34059	1.27466	1.13181	1.49442	1.6153

## Sheet: Fig3
Exp	Medium-293T			MPLA-293T			SMNP-293T			LPS-293T			Medium-293T+TLR4			MPLA-293T+TLR4			SMNP-293T+TLR4			LPS-293T+TLR4
A	91.2697	37.0012	44.4015	86.3362	17.2672	17.2672	56.7352	128.271	32.0677	22.2007	2.46675	0	56.7352	12.3337	63.2013	155.405	234.341	293.543	1327.11	1625.59	226.941	2412.48	2220.07	2488.95
B	27.6114	18.4076	35.5003	19.7224	36.8152	28.9262	31.5558	22.3521	26.2965	5.25931	6.57414	1.31483	0	31.5558	13.1483	210.372	189.335	115.705	1822.35	2141.85	2233.89	1735.57	1910.44	2132.65
C	204.858	184.834	32.3459	4.62085	30.8057	72.3933	33.8862	12.3223	35.4265	0	12.3223	32.3459	23.1042	209.478	43.1279	167.891	186.374	227.962	2224.17	2559.95	2419.78	2287.32	2746.32	2412.08

## Sheet: Fig4A-GFP
Exp	J-lat control	Medium control	LPS control	MPLA 0,05	MPLA 0,1	MPLA 0,5	MPLA 1	MPLA 5	MPLA 10	MPLA 20	MPLA 30	MPLA 50	SMNP 0,05	SMNP 0,1	SMNP 0,5	SMNP 1	SMNP 5	SMNP 10	SMNP 20	SMNP 30	SMNP 50
1	5.5	10.7	80.5	10.8	7.33	10.6	40.1						16.1	11.4	7.82	10.1	24	30.7	60.9	70.9	76.9
2		5.84	84.9	6.6	5.8	17.5	59.2						8.22	9.65	10.7	26.8	67.4	68.6	75.8	77.2	78.5
3		10.6	81.1	8.82	7.37	11.8	7.24						23.2	37.5	33.7	32.7	66.5	73.3	74.3	75.1	74.9
4		6.72	72.6	9.04	15.7	20.2	35.3	44	57.1	65.8	65.7	62.3	7.8	7.37	13.3	22.2
5		4.38	67.2	6.54	6.5	6.24	6.32	6.46	8.02	17.4	22.4	35.2	5.91	5.13	48.5
6		6.18	49.5	6.61	9.64	8.23	8.18	15.2	40.2	52.3	44.5	48	5.44	6.16	70.6

## Sheet: Fig4B-viability
Exp	J-lat control	Medium control	LPS control	MPLA 0,05	MPLA 0,1	MPLA 0,5	MPLA 1	MPLA 5	MPLA 10	MPLA 20	MPLA 30	MPLA 50	SMNP 0,05	SMNP 0,1	SMNP 0,5	SMNP 1	SMNP 5	SMNP 10	SMNP 20	SMNP 30	SMNP 50
1	78.1	80.6	67.7	83.9	82	81.9	78						82.2	79.8	80.8	81.6	82.4	80.8	76.6	74.8	73.4
2		78.7	66.1	80.9	82.3	82.3	78.2						80.5	81.4	82.5	81.3	82.9	77.1	74.5	73	70.5
3		81.8	75.9	77.8	80.9	81.6	81.9						79.9	79.1	80	82.3	80	76.5	73.5	73.8	70.2
4		80.6	80.5	77.5	80.2	80	76.1	78.2	77	74.2	73.8	70.9	78.8	78.9	79.2	79.9
5		78.2	76.7	76.7	82.2	83	84	83.6	83.3	81.8	81	79	81.1	80.3	76.2
6		82.2	77.7	78.9	82.1	83.7	84.8	84.1	81.7	78.8	80.2	76	82.6	80.7	75.1

[truncated: 8 more sheets: Fig5A-IL-1b, Fig5B-IL-6, Fig5C-IL-10, Fig5D-IL-12p70, Fig5E-TNFa, Fig6A-IUPM, Fig6B-ratioCTV, Fig6C-%]
